# Supplementary material for: Preventive medication efficacy after 1-year follow-up for graft failure in coronary artery bypass surgery patients: Bayesian network meta-analysis
Source: Eur Heart J Open. 2024 Jun 27;4(4):oeae052. doi: 10.1093/ehjopen/oeae052 (PMC11227230; doi:10.1093/ehjopen/oeae052)
Supplement: oeae052_Supplementary_Data [file oeae052_supplementary_data.zip]

Archive with 5 entries (5 files):
- CRD42023482354.pdf
- PRISMA NMA checklist.docx
- Appendix1.docx
- Appendix2.docx
- Appendix3.docx
